# Supplementary material for: Four new Mouse Spider species (Araneae, Mygalomorphae, Actinopodidae, Missulena) from Western Australia
Source: Zookeys. 2014 May 22;(410):121–48. doi: 10.3897/zookeys.410.7156 (PMC4042711; doi:10.3897/zookeys.410.7156)
Supplement: XML Treatment for Missulena melissae [file zookeys.410.7156-treatment1.xml]

<!DOCTYPE tp:taxon-treatment
  PUBLIC "-//TaxonX//DTD Taxonomic Treatment Publishing DTD v0 20100105//EN" "tax-treatment-NSO.dtd">
<tp:taxon-treatment xmlns:tp="http://www.plazi.org/taxpub"><tp:treatment-meta><mixed-citation publication-type="journal"><person-group><name><surname>Miglio</surname><given-names>Laura Tavares</given-names></name><name><surname>Harms</surname><given-names>Danilo</given-names></name><name><surname>Framenau</surname><given-names>Volker Wilhelm</given-names></name><name><surname>Harvey</surname><given-names>Mark Stephen</given-names></name></person-group><article-title>Four new Mouse Spider species (Araneae, Mygalomorphae, Actinopodidae, <italic>Missulena</italic>) from Western Australia</article-title><source>Zookeys</source><day>22</day><month>5</month><year>2014</year><volume>2014</volume><issue>410</issue><fpage>121</fpage><lpage>148</lpage><pub-id pub-id-type="doi">10.3897/zookeys.410.7156</pub-id></mixed-citation></tp:treatment-meta><tp:nomenclature><tp:taxon-name>
                                <tp:taxon-name-part taxon-name-part-type="genus">Missulena</tp:taxon-name-part>
                                <tp:taxon-name-part taxon-name-part-type="species">melissae</tp:taxon-name-part>
                                <object-id xmlns:xlink="http://www.w3.org/1999/xlink" content-type="zoobank" xlink:type="simple">http://zoobank.org/ABC49948-F3B9-4F6C-9C86-67B18B20605A</object-id>
                                <object-id xmlns:xlink="http://www.w3.org/1999/xlink" xlink:type="simple">http://species-id.net/wiki/Missulena_melissae</object-id>
                            </tp:taxon-name><tp:taxon-status xmlns:xlink="http://www.w3.org/1999/xlink" xlink:type="simple">sp. n.</tp:taxon-status><xref ref-type="fig" rid="F1">Figs 1A</xref><xref ref-type="fig" rid="F2">, 2A–J</xref><xref ref-type="fig" rid="F3">, 3A–J</xref></tp:nomenclature><tp:treatment-sec sec-type="Type material"><title>Type material.</title><p><bold>AUSTRALIA:</bold> <!--PageBreak--><bold><italic>Western Australia</italic>:</bold> holotype male, Millstream-Chichester National Park, 6 km N. of Millstream Homestead, site PW11, <named-content xmlns:xlink="http://www.w3.org/1999/xlink" content-type="dwc:verbatimCoordinates" xlink:type="simple">21°32'24.8"S, 117°03'25.2"E</named-content>, 15 July 2003−11 October 2004, wet pitfall trap, Department of CALM staff (WAM T97323). Paratypes: 2 males, same data as holotype, except Corunna Downs, 52.5 km N. of Nullagine, Pilbara Biological Survey site NW11, <named-content xmlns:xlink="http://www.w3.org/1999/xlink" content-type="dwc:verbatimCoordinates" xlink:type="simple">21°24'27.7"S, 120°04'16.7"E</named-content>, 3 August 2003−20 October 2004, Department of CALM staff (WAM T120931).</p></tp:treatment-sec><tp:treatment-sec sec-type="Etymology"><title>Etymology.</title><p>The specific epithet is a patronym in honour of Melissa Thomas, the third author’s partner, for her continuing support of late-night arachnological endeavours.</p></tp:treatment-sec><tp:treatment-sec sec-type="Diagnosis"><title>Diagnosis.</title><p>Males of <italic><tp:taxon-name>Missulena melissae</tp:taxon-name></italic> sp. n. differ from the two other species with a brown body colour, strongly-sclerotised rastellum with thick spines, smooth and glabrous chelicerae with prominent horizontal ridges and short claws (i.e. <italic><tp:taxon-name>Missulena faulderi</tp:taxon-name></italic> and <italic><tp:taxon-name>Missulena rutraspina</tp:taxon-name></italic>) by details of the bulb and somatic morphology: embolus short and with a distal tooth (exceeding length of the bulb and without distal tooth in <italic><tp:taxon-name>Missulena faulderi</tp:taxon-name></italic>), carapace length ca. 4 cm (3.5 cm in <italic><tp:taxon-name>Missulena rutraspina</tp:taxon-name></italic>), patella I-III with rasps (patella III only in <italic><tp:taxon-name>Missulena faulderi</tp:taxon-name></italic>), rastellum on a low mound (mound distinct in <italic><tp:taxon-name>Missulena faulderi</tp:taxon-name></italic>), inner row of cheliceral teeth divided (first six teeth fused in <italic><tp:taxon-name>Missulena faulderi</tp:taxon-name></italic>), and pedipalp patella and tibia swollen (much more slender in <italic><tp:taxon-name>Missulena faulderi</tp:taxon-name></italic>). Males of <italic><tp:taxon-name>Missulena rutraspina</tp:taxon-name></italic> differ in having a simple embolus tip without processes, a straight embolus, rasps on patella III only, rastellum on a distinct mound, inner row of cheliceral teeth with six spaced teeth, and pedipalp tibia and patella more slender. The female of <italic><tp:taxon-name>Missulena melissae</tp:taxon-name></italic> sp. n. is unknown.</p><!--PageBreak--></tp:treatment-sec><tp:treatment-sec sec-type="Description"><title>Description.</title><p>Adult male, based on holotype (WAM T97323). Medium-sized mygalomorph spider (total length 8.00).</p><p><italic>Colour</italic>: carapace (<xref ref-type="fig" rid="F1">Fig. 1A</xref>) dark reddish-brown, margins dark brown; eye region (<xref ref-type="fig" rid="F2">Fig. 2B</xref>) dark brown, anterior median eyes on black tubercle; chelicerae (<xref ref-type="fig" rid="F3">Fig. 3I</xref>) dark reddish-brown, fangs reddish-brown; abdomen (<xref ref-type="fig" rid="F1">Fig. 1A</xref>) pale brown with a grey metallic spot in dorsal region; sternum (<xref ref-type="fig" rid="F3">Fig. 3H</xref>) yellowish-brown, margins contoured dark yellowish-brown, sigillae yellowish-brown; labium (<xref ref-type="fig" rid="F3">Fig. 3G</xref>) and maxillae (<xref ref-type="fig" rid="F3">Fig. 3C</xref>) dark reddish-brown; legs (<xref ref-type="fig" rid="F1">Figs 1A</xref>, <xref ref-type="fig" rid="F3">3A–B</xref>) yellowish brown, tarsi and metatarsi ventrally yellow; spinnerets (<xref ref-type="fig" rid="F3">Fig. 3J</xref>) pale gray, spigots white.</p><fig id="F1" position="float" orientation="portrait"><label>Figure 1.</label><caption><p>Dorsal habitus of species described in this paper: <bold>A</bold> <italic><tp:taxon-name>Missulena melissae</tp:taxon-name></italic> sp. n., holotype male from Millstream-Chichester National Park (WAM T97323) <bold>B</bold> <italic><tp:taxon-name>Missulena pinguipes</tp:taxon-name></italic> sp. n., holotype male from Digger Rocks (WAM T92331) <bold>C</bold> <italic><tp:taxon-name>Missulena leniae</tp:taxon-name></italic> sp. n., holotype male from Nanga Station, Shark Bay (WAM T96784) <bold>D</bold> <italic><tp:taxon-name>Missulena mainae</tp:taxon-name></italic> sp. n., holotype male from Quobba Station, Cape Cuvier (WAM T96782).</p></caption><graphic xmlns:xlink="http://www.w3.org/1999/xlink" xlink:href="zookeys-410-121-g001.jpg" position="float" orientation="portrait" xlink:type="simple"/></fig><fig id="F2" position="float" orientation="portrait"><label>Figure 2.</label><caption><p><italic><tp:taxon-name>Missulena melissae</tp:taxon-name></italic> sp. n., holotype male (WAM T97323): <bold>A</bold> carapace, lateral view <bold>B</bold> eye group, dorsal view <bold>C</bold> carapace, dorsal view <bold>D</bold> rastellum, dorsal view <bold>E</bold> same, ventral view <bold>F</bold> pedipalp, proventral view <bold>G</bold> bulb and embolus, retrolateral view <bold>H</bold> embolus, ventral view <bold>I</bold> bulb and embolus, prolateral view <bold>J</bold> same, ventral view. Arrows: (EL) embolar lamella, (DET) distal embolar tooth, and (BEI) basal embolar intumescence.</p></caption><graphic xmlns:xlink="http://www.w3.org/1999/xlink" xlink:href="zookeys-410-121-g002.jpg" position="float" orientation="portrait" xlink:type="simple"/></fig><fig id="F3" position="float" orientation="portrait"><label>Figure 3.</label><caption><p><italic><tp:taxon-name>Missulena melissae</tp:taxon-name></italic> sp. n., holotype male (WAM T97323): <bold>A</bold> patella II, dorsal view <bold>B</bold> patella III, dorsal view <bold>C</bold> coxae and labium of pedipalp, ventral view <bold>D</bold> coxae of pedipalp, ventral view <bold>E</bold> cheliceral groove, retroventral view <bold>F</bold> abdomen, dorsal view <bold>G</bold> labium, ventral view <bold>H</bold> sternum and sigillae, ventral view <bold>I</bold> chelicerae, dorsal view <bold>J</bold> spinnerets, ventral view.</p></caption><graphic xmlns:xlink="http://www.w3.org/1999/xlink" xlink:href="zookeys-410-121-g003.jpg" position="float" orientation="portrait" xlink:type="simple"/></fig><p><italic>Carapace</italic>: 3.81 long, 4.0 wide; clypeus 0.13; fovea 2.18; caput and eye region (<xref ref-type="fig" rid="F2">Fig. 2A–C</xref>) laterally elevated, strongly arched; fovea (<xref ref-type="fig" rid="F2">Fig. 2A, C</xref>) very deep, wide and strongly procurved, medially extending as triangular depression, pars cephalica smooth around the eyes and between the eyes and fovea, pars thoracica rugose with bands of fine, random fissures centered around fovea (<xref ref-type="fig" rid="F2">Fig. 2C</xref>).</p><p><italic>Eyes</italic>: OQ 3.61 times wider than long, occupying 1.12 of cephalic width; OAW 3.54; OAL 2.68; IPF 0.40; width of anterior eye group 2.95, with of posterior group 2.36, OQ length 0.81; PME 0.19; PLE 0.22; ALE 0.26; AME 0.22, AME on tubercle, 0.27 long, 0.62 wide; AME inter-distance 0.65; AME to ALE 1; AME to PME 0.40; PLE to ALE 0.55; PLE to PME 0.41; PME inter-distance 1.41; PME to ALE 0.55; eye region (<xref ref-type="fig" rid="F2">Fig. 2B</xref>) with reduced setation although some setae present anterior to AME and between posterior eyes and fovea.</p><p><italic>Chelicerae</italic>: 2.95 long, 1.54 wide; distally broad, diagonal, slightly conical; edges smoothly rounded; with weak transverse ridges which distally extend over entire length (<xref ref-type="fig" rid="F3">Fig. 3I</xref>), without setae in area of transverse ridges but with ca. 60 short setae along inner margin of chelicera; rastellum developed, slightly pronounced, consisting of a sclerotised process with 3 strong conical spines and 12−14 disordered setae (<xref ref-type="fig" rid="F3">Fig. 3I</xref>), 12−13 long setae extend forward from anterior margin of each chelicera and cover base of fang, setae largest on latero-ventral side; inner margin of cheliceral furrow with 3 rows of teeth (<xref ref-type="fig" rid="F3">Fig. 3E</xref>); prolateral (inner) row with ca. 12 teeth, 3 proximal teeth fused together and the rest spaced; intermediate row with 9 proximal, spaced teeth; retrolateral (outer) row with 3 proximal, spaced teeth.</p><p><italic>Maxillae</italic>: 1.86 long; 1.31 wide, longer than wide (<xref ref-type="fig" rid="F3">Fig. 3C, D</xref>), with ca. 57 pointed cuspules along entire anterior margin, distally pointed and extended into a prominent heel.</p><p><italic>Labium</italic>: 1.04 long, 0.77 wide; conical, ca. 20 pointed cuspules anteriorly (<xref ref-type="fig" rid="F3">Fig. 3G</xref>); labiosternal suture developed as a shallow groove; a pair of sigilla near labiosternal suture (<xref ref-type="fig" rid="F3">Fig. 3H</xref>), developed as irregular, poorly-defined patches.</p><p><italic>Sternum</italic>: 2.27 long, 2.09 wide; oval and rebordered (<xref ref-type="fig" rid="F3">Fig. 3H</xref>), with prominent setae, arranged irregularly but denser lateral to labium; 4 pairs of sigillae, anterior and second pair (anterior-posterior) smallest and poorly defined, third pair bigger than 2 anterior pairs and poorly defined, and posterior pair bigger than all others, roughly oval and well defined, 3 posterior sigillae slightly depressed.</p><p><italic>Abdomen</italic>: 4 long, 3.54 wide; roughly oval (<xref ref-type="fig" rid="F3">Fig. 3F</xref>); 4 spinnerets (<xref ref-type="fig" rid="F3">Fig. 3J</xref>), PLS 0.72 long, 0.45 wide, apical segment domed; PMS 0.40 long, 0.13 wide.</p><!--PageBreak--><!--PageBreak--><!--PageBreak--><!--PageBreak--><p><italic>Pedipalp</italic>: length of trochanter 0.85, femur 2.11, patella 0.33, tibia 0.66, tarsus 0.18; entire palp is aspinose, femur more than 3 times longer than tibia, tarsus terminally blunt (<xref ref-type="fig" rid="F2">Fig. 2F</xref>); bulb pyriform and rather stout than globular (<xref ref-type="fig" rid="F2">Fig. 2G, I−J</xref>), 2 strongly sclerotised sections connected by a velar median structure (“haematodocha”, <xref ref-type="fig" rid="F2">Fig. 2G, I</xref>); bulb strongly twisted proventrally (<xref ref-type="fig" rid="F2">Fig. 2I</xref>); embolus short, with an intumescence in proximal region (BEI), a strong curvature in the duct in prolateral view, tapering and slightly twisted medially (<xref ref-type="fig" rid="F2">Fig. 2I, J</xref>); embolus tip triangular, with a lamella (EL) well-developed and a prominent tooth (DET) in all views (<xref ref-type="fig" rid="F2">Fig. 2G–J</xref>).</p><p><italic>Legs</italic>: with few brown setae, ventral setae of tibiae and metatarsi generally much longer and thicker than dorsal setae and bent towards the exterior; dorsal, lateral and ventral setae of tibiae and metatarsi longer than the diameter of respective segment; preening comb distal in tarsi, very small and plain; metatarsi and tarsi I and II ascopulate, metatarsi and tarsi III and IV densely scopulate but in metatarsi, the length of scopula reaches only 80% of the segment length. Metatarsi I and II with ca. 23, 33 fine ventral setae distally, respectively. <italic>Leg measurements</italic>: Leg I: femur 2.37, patella 2.00, tibia 2.00, metatarsus 2.00, tarsus 1.00, total 9.37. Leg II: 2.25, 1.87, 1.62, 2.12, 1.00, 8.87. Leg III: 2.5, 1.62, 1.5, 2.37, 1.00, 9.00. Leg IV: 3.25, 1.62, 2.00, 2.25, 1.37, 10.5. Formula 4123.</p><p><italic>Trichobothria</italic>: arranged in discontinuous rows; tibiae I–II with 2 rows of 2 in retrodorsal and prodorsal position, respectively; tibiae III with 2 rows of 2 in retrolatero-dorsal and proximo-prodorsal position, respectively; tibiae IV with 2 rows, the first row with 2 in retrolatero-dorsal and the second row with 3 in proximolateral position; metatarsi with 5 in proximo-dorsal position, tarsi I+II with 4 and 6 medio-dorsally, respectively, III+IV with 5 and 6 medio-dorsally, respectively, all trichobothria in medio-dorsal position.</p><p><italic>Leg spination</italic>: pedipalp aspinose; leg I: tibia rv0−0−0, v3−3−7, pv1−2−0, d0−0−0; metatarsus rv2−1−1, v2−3−5, pv0−0−0, d0−0−0; tarsus rv1−4−3, v2−7−3, pv2−2−2, d0−0−0; leg II: tibia rv0−0−0, v0−0−0, pv0−1−0, d0−0−0; metatarsus rv0−0−0, v0−0−0, pv0−0−0, d0−0−0; tarsus rv3−5−4, v1−2−2, pv1−3−2, d0−0−0; leg III: tibia rv0−0−0, v0−3−2, pv2−2−2, d2−1−3; metatarsus rv2−2−3, v0−0−0, pv3−3−4, d8−4−2; tarsus rv3−5−4, v0−0−1, pv1−3−4, d0−2−2; leg IV: tibia rv0−2−0, v2−4−4, pv1−1−2, d3−0−0; metatarsus rv1−3−2, v0−0−0, pv1−3−4, d0−0−1; tarsus rv4−9−13, v0−0−1, pv1−4−6, d0−0−2; patellae I and II with ca. 53 and 35 rasps, in 8 and 6 oblique rows prolatero-dorsally, respectively; patella III with ca. 59 rasps widespread in dorsal view (<xref ref-type="fig" rid="F4">Fig. 4B</xref>); patella IV with 19 rasps, in 8 and 6 oblique rows prolatero-dorsally, median rows shorter than lateral rows and with less spines, distal spines forming an interrupted crown of spines in the border of the article (<xref ref-type="fig" rid="F4">Fig. 4B</xref>).</p><p><italic>Tarsal claws</italic>: leg I: 5−4/1; leg II: 6−6/1; leg III: 5−4/1; leg IV: 3−3/1; claws slightly shorter than spines of tarsi.</p><p><italic>Variation in paratypes (N=2)</italic>: total length 6.72−7.36; carapace 3.45 long, 3.90−4.36 wide; number of labial cuspules 14−16, maxillary cuspules 48−67; rastellum with 1−4 thick and conical spines.</p><fig id="F4" position="float" orientation="portrait"><label>Figure 4.</label><caption><p>Distribution records of <italic><tp:taxon-name>Missulena</tp:taxon-name></italic> spp. in Western Australia.</p></caption><graphic xmlns:xlink="http://www.w3.org/1999/xlink" xlink:href="zookeys-410-121-g004.jpg" position="float" orientation="portrait" xlink:type="simple"/></fig></tp:treatment-sec><tp:treatment-sec sec-type="Distribution"><title>Distribution.</title><p>This species is known from the type locality Millstream-Chichester National Park and Corunna Downs in the Pilbara biogeographic region of Western Australia (<xref ref-type="fig" rid="F4">Fig. 4</xref>).</p></tp:treatment-sec><tp:treatment-sec sec-type="Habitat"><title>Habitat.</title><p>All specimens were collected in pitfall traps. The collecting sites were dominated by <italic><tp:taxon-name>Acacia</tp:taxon-name></italic> spp., with one site having a eucalypt over-storey (<xref ref-type="bibr" rid="B17">McKenzie et al. 2009</xref>).</p><!--PageBreak--></tp:treatment-sec><ref-list><ref id="B17"><mixed-citation xmlns:xlink="http://www.w3.org/1999/xlink" xlink:type="simple"><person-group><name name-style="western"><surname>McKenzie</surname><given-names>NL</given-names></name><name name-style="western"><surname>van Leeuwen</surname><given-names>S</given-names></name><name name-style="western"><surname>Pinder</surname><given-names>AM</given-names></name></person-group> (<year>2009</year>) <article-title>Introduction to the Pilbara Biodiversity Survey, 2002−2007.</article-title><source>Records of the Western Australian Museum, Supplement</source><volume>78</volume>: <fpage>3</fpage>-<lpage>89</lpage>.</mixed-citation></ref></ref-list></tp:taxon-treatment>
