# Supplementary material for: Four new Mouse Spider species (Araneae, Mygalomorphae, Actinopodidae, Missulena) from Western Australia
Source: Zookeys. 2014 May 22;(410):121–48. doi: 10.3897/zookeys.410.7156 (PMC4042711; doi:10.3897/zookeys.410.7156)
Supplement: XML Treatment for Missulena pinguipes [file zookeys.410.7156-treatment2.xml]

<!DOCTYPE tp:taxon-treatment
  PUBLIC "-//TaxonX//DTD Taxonomic Treatment Publishing DTD v0 20100105//EN" "tax-treatment-NSO.dtd">
<tp:taxon-treatment xmlns:tp="http://www.plazi.org/taxpub"><tp:treatment-meta><mixed-citation publication-type="journal"><person-group><name><surname>Miglio</surname><given-names>Laura Tavares</given-names></name><name><surname>Harms</surname><given-names>Danilo</given-names></name><name><surname>Framenau</surname><given-names>Volker Wilhelm</given-names></name><name><surname>Harvey</surname><given-names>Mark Stephen</given-names></name></person-group><article-title>Four new Mouse Spider species (Araneae, Mygalomorphae, Actinopodidae, <italic>Missulena</italic>) from Western Australia</article-title><source>Zookeys</source><day>22</day><month>5</month><year>2014</year><volume>2014</volume><issue>410</issue><fpage>121</fpage><lpage>148</lpage><pub-id pub-id-type="doi">10.3897/zookeys.410.7156</pub-id></mixed-citation></tp:treatment-meta><tp:nomenclature><tp:taxon-name>
                                <tp:taxon-name-part taxon-name-part-type="genus">Missulena</tp:taxon-name-part>
                                <tp:taxon-name-part taxon-name-part-type="species">pinguipes</tp:taxon-name-part>
                                <object-id xmlns:xlink="http://www.w3.org/1999/xlink" content-type="zoobank" xlink:type="simple">http://zoobank.org/4F164298-F7D9-43BC-900F-8B04985F0999</object-id>
                                <object-id xmlns:xlink="http://www.w3.org/1999/xlink" xlink:type="simple">http://species-id.net/wiki/Missulena_pinguipes</object-id>
                            </tp:taxon-name><tp:taxon-status xmlns:xlink="http://www.w3.org/1999/xlink" xlink:type="simple">sp. n.</tp:taxon-status><xref ref-type="fig" rid="F1">Figs 1B</xref><xref ref-type="fig" rid="F5">, 5A–J</xref><xref ref-type="fig" rid="F6">, 6A–K</xref></tp:nomenclature><tp:treatment-sec sec-type="Type material"><title>Type material.</title><p><bold>AUSTRALIA:</bold> <bold><italic>Western Australia</italic>:</bold> holotype male, Digger Rocks, 89.1 km SE. of Hyden (site DR10), <named-content xmlns:xlink="http://www.w3.org/1999/xlink" content-type="dwc:verbatimCoordinates" xlink:type="simple">32°43'58"S, 119°44'03"E</named-content>, 30 November 2006, dry pitfall trap, D. Kamien (WAM T92331). Paratypes: 4 males, same data as holotype (WAM T92332, T92333, T92334, T92336); 1 male, Exclamation Lake (site SG09B), <named-content xmlns:xlink="http://www.w3.org/1999/xlink" content-type="dwc:verbatimCoordinates" xlink:type="simple">32°42'26"S, 121°29'31"E</named-content>, 23−29 April 2002, dry pitfall trap, R. Teale, G. Harold, A. Sanders and P. Higgs (WAM T45910).</p></tp:treatment-sec><tp:treatment-sec sec-type="Etymology"><title>Etymology.</title><p>The specific epithet is a Latin adjective referring to the swollen metatarsi IV of males (<italic>pinguis</italic>, fat; <italic>pes</italic>, foot).</p></tp:treatment-sec><tp:treatment-sec sec-type="Diagnosis"><title>Diagnosis.</title><p>Males of <italic><tp:taxon-name>Missulena pinguipes</tp:taxon-name></italic> sp. n. differ from all other named species of the genus, except <italic><tp:taxon-name>Missulena mainae</tp:taxon-name></italic> sp. n. by the swollen metatarsus IV (<xref ref-type="fig" rid="F6">Fig. 6K</xref>). They differ from <italic><tp:taxon-name>Missulena mainae</tp:taxon-name></italic> sp. n. by the brown carapace and chelicerae, which are red in the latter. Females of <italic><tp:taxon-name>Missulena pinguipes</tp:taxon-name></italic> sp. n. are unknown.</p></tp:treatment-sec><tp:treatment-sec sec-type="Description"><title>Description.</title><p>Adult male, based on holotype (WAM T92331). Medium-sized mygalomorph spider (total length 5.00).</p><p><italic>Colour</italic>: carapace (<xref ref-type="fig" rid="F5">Fig. 5A, C</xref>) dark reddish-brown, margins dark brown; eye region (<xref ref-type="fig" rid="F5">Fig. 5B</xref>) dark brown, anterior median eyes on black tubercle; chelicerae (<xref ref-type="fig" rid="F6">Fig. 6I</xref>) dark reddish-brown, fangs reddish-brown; abdomen (<xref ref-type="fig" rid="F1">Fig. 1B</xref>, <xref ref-type="fig" rid="F6">6F</xref>) iridescent blue with light blue longitudinal streaks; sternum (<xref ref-type="fig" rid="F6">Fig. 6H</xref>) yellowish-brown, margins contoured dark yellowish-brown, sigillae yellowish-brown; labium and maxillae dark yellowish-brown (<xref ref-type="fig" rid="F6">Fig. 6C, G</xref>); legs (<xref ref-type="fig" rid="F1">Fig. 1B</xref>) yellowish-brown, tarsi and metatarsi ventrally yellow; spinnerets (<xref ref-type="fig" rid="F6">Fig. 6J</xref>) pale gray, spigots white.</p><fig id="F5" position="float" orientation="portrait"><label>Figure 5.</label><caption><p><italic><tp:taxon-name>Missulena pinguipes</tp:taxon-name></italic> sp. n., holotype male (WAM T92331): <bold>A</bold> carapace, lateral view <bold>B</bold> eye group, dorsal view <bold>C</bold> carapace, dorsal view <bold>D</bold> rastellum, dorsal view <bold>E</bold> same, ventral view <bold>F</bold> pedipalp, proventral view <bold>G</bold> bulb and embolus, retrolateral view <bold>H</bold> embolus with apical process depicted, ventral view <bold>I</bold> bulb and embolus, prolateral view <bold>J</bold> same, ventral view. Arrows: (EL) embolar lamella, and (DET) distal embolar tooth.</p></caption><graphic xmlns:xlink="http://www.w3.org/1999/xlink" xlink:href="zookeys-410-121-g005.jpg" position="float" orientation="portrait" xlink:type="simple"/></fig><fig id="F6" position="float" orientation="portrait"><label>Figure 6.</label><caption><p><italic><tp:taxon-name>Missulena pinguipes</tp:taxon-name></italic> sp. n., holotype male (WAM T92331): <bold>A</bold> patella II, dorsal view <bold>B</bold> patella III, dorsal view <bold>C</bold> coxae and labium of pedipalp, ventral view <bold>D</bold> coxae of pedipalp, ventral view <bold>E</bold> cheliceral groove, retroventral view <bold>F</bold> abdomen, dorsal view <bold>G</bold> labium, ventral view <bold>H</bold> sternum and sigillae, ventral view <bold>I</bold> chelicerae, dorsal view <bold>J</bold> spinnerets, ventral view <bold>K</bold> right leg IV, prolateral view.</p></caption><graphic xmlns:xlink="http://www.w3.org/1999/xlink" xlink:href="zookeys-410-121-g006.jpg" position="float" orientation="portrait" xlink:type="simple"/></fig><p><italic>Carapace</italic>: 2.25 long, 2.37 wide; clypeus 0.17; fovea 0.71; caput and eye region (<xref ref-type="fig" rid="F5">Fig. 5A</xref>) laterally elevated, strongly arched; fovea (<xref ref-type="fig" rid="F5">Fig. 5C</xref>) very deep and strongly procurved, medially extending as triangular depression (<xref ref-type="fig" rid="F5">Fig. 5C</xref>), pars cephalica with few granulations around the eyes and between the eyes and fovea, pars thoracica rugose with bands of fine, random fissures centered around fovea (<xref ref-type="fig" rid="F5">Fig. 5C</xref>).</p><p><italic>Eyes</italic>: OQ 3.5 times wider than long, occupying 0.83 of cephalic width; OAW 1.97; OAL 1.42; IPF 0.74; width of anterior eye group 1.35, with of posterior group 1.17, OQ length 0.38; PME 0.1; PLE 0.1; ALE 0.08; AME 0.1, AME on tubercle, 0.31 long, 0.41 wide; AME inter-distance 0.1; AME to ALE 0.47; AME to PME 0.11; PLE to ALE 0.22; PLE to PME 0.2; PME inter-distance 0.65; PME to ALE 0.27; eye region (<xref ref-type="fig" rid="F5">Fig. 5B</xref>) with reduced setation although some setae present anterior to AME, between lateral eyes and between posterior eyes and fovea.</p><!--PageBreak--><p><italic>Chelicerae</italic>: 1.57 long, 0.82 wide; distally broad, diagonal, slightly conical; edges smoothly rounded; with weak transverse ridges which distally extend over entire length (<xref ref-type="fig" rid="F6">Fig. 6I</xref>), without setae in area of transverse ridges but with ca. 30 setae along inner margin of chelicera; rastellum developed, pronounced, consisting of a sclerotised process with 9 strong conical spines and 18−22 disordered setae (<xref ref-type="fig" rid="F5">Fig. 5D</xref>), 9 long setae extend forward from anterior margin of each chelicera and cover base of fang, setae largest on latero-ventral side; inner margin of cheliceral furrow with 3 rows of teeth (<xref ref-type="fig" rid="F6">Fig. 6E</xref>); prolateral (inner) row with ca. 6 teeth, all teeth spaced; intermediate row with 3 proximal, spaced teeth; retrolateral (outer) row with 3 proximal, spaced teeth; with 1 distal tooth.</p><p><italic>Maxillae</italic>: 0.91 long; 0.71 wide, almost square (<xref ref-type="fig" rid="F6">Fig. 6C, D</xref>), ca. 64 pointed cuspules along entire anterior margin, distally pointed and extended into a prominent heel.</p><p><italic>Labium</italic>: 0.51 long, 0.45 wide; conical, ca. 17 pointed cuspules anteriorly (<xref ref-type="fig" rid="F6">Fig. 6G</xref>); labiosternal suture developed as a shallow groove; a pair of sigilla near labiosternal suture (<xref ref-type="fig" rid="F6">Fig. 6H</xref>), developed as irregular, poorly-defined patches.</p><p><italic>Sternum</italic>: 1.37 long, 1.48 wide; oval and rebordered (<xref ref-type="fig" rid="F6">Fig. 6H</xref>), with prominent setae, arranged irregularly but denser lateral to labium; 4 pairs of sigillae, anterior and second pair (anterior-posterior) smallest but well defined, third pair bigger than 2 anterior pairs and well defined, and posterior pair bigger than all others, roughly oval but not well defined, all sigillae slightly depressed.</p><p><italic>Abdomen</italic>: 2.28 long, 2.00 wide; roughly oval (<xref ref-type="fig" rid="F6">Fig. 6F</xref>); 4 spinnerets (<xref ref-type="fig" rid="F6">Fig. 6J</xref>), PLS 0.85 long, 0.37 wide, apical segment domed; PMS 0.31 long, 0.14 wide.</p><p><italic>Pedipalp</italic>: length of trochanter 0.74, femur 1.62, patella 0.92, tibia 1.51, tarsus 0.55; entire palp is aspinose, femur longer than tibia, tarsus terminally blunt (<xref ref-type="fig" rid="F5">Fig. 5F</xref>); bulb pyriform and rather stout than globular (<xref ref-type="fig" rid="F5">Fig. 5G−J</xref>), 2 strongly sclerotised sections connected by a velar median structure (“haematodocha”); bulb strongly twisted proventrally (<xref ref-type="fig" rid="F5">Fig. 5G, I</xref>); embolus short, tapering and slightly twisted medially (<xref ref-type="fig" rid="F5">Fig. 5H, J</xref>); embolus tip triangular, with a lamella well-developed (EL) and a very small tooth (DET) in ventral view (<xref ref-type="fig" rid="F5">Fig. 5H, J</xref>).</p><p><italic>Legs</italic>: with few brown setae, ventral setae of tibiae and metatarsi generally much longer and thicker than dorsal setae and bent towards the exterior; dorsal, lateral and ventral setae of tibiae and metatarsi longer than the diameter of respective segment; preening comb distal in tarsi, very small and plain; metatarsi I, II and III ascopulate; metatarsus IV swollen with dense scopula ventrally across entire length (<xref ref-type="fig" rid="F6">Fig. 6K</xref>); tarsi I, II, III and IV ascopulate but with ca. 33, 24, 21, 17 fine ventral setae distally, respectively. <italic>Leg measurements</italic>: Leg I: femur 2.11, patella 1.03, tibia 1.51, metatarsus 1.44, tarsus 0.85, total 6.96. Leg II: 1.81, 0.96, 1.07, 1.33, 0.85, 6.03. Leg III: 1.74, 0.92, 1.14, 1.22, 0.77, 5.81. Leg IV: 1.85, 1.00, 1.25, 1.29, 0.74, 6.14. Formula 4123.</p><p><italic>Trichobothria</italic>: arranged in discontinuous rows; tibiae I–II with 1 row of 3 in retrolateral and dorsal position, respectively; tibiae III-IV with 2 rows of 4−5 in dorsal position, first row situated prodorsally and second row situated retrodorsally; metatarsi with 2 in medio-dorsal position, tarsi I+II with 2, III+IV with 3, all trichobothria in medio-dorsal position.</p><!--PageBreak--><!--PageBreak--><!--PageBreak--><p><italic>Leg spination</italic>: pedipalp aspinose; leg I: tibia rv0−0−0, v3−3−7, pv0−0−0, d0−0−0; metatarsus rv2−1−1, v2−3−5, pv0−0−0, d0−0−0; tarsus rv1−1−1, v1−3−2, pv0−0−0, d0−0−0; leg II: tibia rv0−0−0, v3−3−4, pv0−0−0, d0−0−0; metatarsus rv0−1−0, v3−2−3, pv0−1−0, d0−0−0; tarsus rv0−2−0, v0−3−0, pv0−2−0, d0−0−0; leg III: tibia rv1−1−1, v2−2−5, pv0−0−1, d0−0−4; metatarsus rv0−2−0, v2−5−4, pv0−1−0, d0−0−3; tarsus rv0−2−1, v1−3−3, pv0−0−1, d0−0−2; leg IV: tibia rv0−0−0, v3−5−4, pv0, d1−0−2; metatarsus rv2−3−1, v0−0−0, pv3−4−3, d0−1−2; tarsus rv1−2−1, v1−5−3, pv0, d0−0−2; patellae I, II without rasps and spines (<xref ref-type="fig" rid="F6">Fig. 6A</xref>), patella III with ca. 26 rasps in 8 oblique rows dorsally, median rows shorter than lateral rows and with less spines, distal spines forming a interrupted crown of spines in the border of the article (<xref ref-type="fig" rid="F6">Fig. 6B</xref>); patella IV with 6 rasps retrolaterally and 12 thick and short spines dorsally.</p><p><italic>Tarsal claws</italic>: leg I: 3−2/2; leg II: 3−4/2; leg III: 4−3/2; leg IV: 1−2/ 0−1; claws slightly shorter than spines of tarsi.</p><p><italic>Variation in paratypes (N=5)</italic>: total length 4.00−5.00; carapace 1.77−2.37 long, 2.37−2.6 wide; number of labial cuspules 15−30, maxillary cuspules 40−66; rastellum with 6–11 thick and conical spines.</p></tp:treatment-sec><tp:treatment-sec sec-type="Distribution"><title>Distribution.</title><p>This species is known only from the Mallee biogeographic region of southern Western Australia (<xref ref-type="fig" rid="F4">Fig. 4</xref>).</p></tp:treatment-sec><tp:treatment-sec sec-type="Phenology and habitat preferences"><title>Phenology and habitat preferences.</title><p>The specimens were collected in pitfall traps in woodland habitats in either April or November.</p></tp:treatment-sec><tp:treatment-sec><!--Section generated to contain objects referenced in tp:taxon-treatment.--><fig id="F1" position="float" orientation="portrait"><label>Figure 1.</label><caption><p>Dorsal habitus of species described in this paper: <bold>A</bold> <italic><tp:taxon-name>Missulena melissae</tp:taxon-name></italic> sp. n., holotype male from Millstream-Chichester National Park (WAM T97323) <bold>B</bold> <italic><tp:taxon-name>Missulena pinguipes</tp:taxon-name></italic> sp. n., holotype male from Digger Rocks (WAM T92331) <bold>C</bold> <italic><tp:taxon-name>Missulena leniae</tp:taxon-name></italic> sp. n., holotype male from Nanga Station, Shark Bay (WAM T96784) <bold>D</bold> <italic><tp:taxon-name>Missulena mainae</tp:taxon-name></italic> sp. n., holotype male from Quobba Station, Cape Cuvier (WAM T96782).</p></caption><graphic xmlns:xlink="http://www.w3.org/1999/xlink" xlink:href="zookeys-410-121-g001.jpg" position="float" orientation="portrait" xlink:type="simple"/></fig><fig id="F4" position="float" orientation="portrait"><label>Figure 4.</label><caption><p>Distribution records of <italic><tp:taxon-name>Missulena</tp:taxon-name></italic> spp. in Western Australia.</p></caption><graphic xmlns:xlink="http://www.w3.org/1999/xlink" xlink:href="zookeys-410-121-g004.jpg" position="float" orientation="portrait" xlink:type="simple"/></fig></tp:treatment-sec></tp:taxon-treatment>
