# Supplementary material for: Four new Mouse Spider species (Araneae, Mygalomorphae, Actinopodidae, Missulena) from Western Australia
Source: Zookeys. 2014 May 22;(410):121–48. doi: 10.3897/zookeys.410.7156 (PMC4042711; doi:10.3897/zookeys.410.7156)
Supplement: XML Treatment for Missulena leniae [file zookeys.410.7156-treatment3.xml]

<!DOCTYPE tp:taxon-treatment
  PUBLIC "-//TaxonX//DTD Taxonomic Treatment Publishing DTD v0 20100105//EN" "tax-treatment-NSO.dtd">
<tp:taxon-treatment xmlns:tp="http://www.plazi.org/taxpub"><tp:treatment-meta><mixed-citation publication-type="journal"><person-group><name><surname>Miglio</surname><given-names>Laura Tavares</given-names></name><name><surname>Harms</surname><given-names>Danilo</given-names></name><name><surname>Framenau</surname><given-names>Volker Wilhelm</given-names></name><name><surname>Harvey</surname><given-names>Mark Stephen</given-names></name></person-group><article-title>Four new Mouse Spider species (Araneae, Mygalomorphae, Actinopodidae, <italic>Missulena</italic>) from Western Australia</article-title><source>Zookeys</source><day>22</day><month>5</month><year>2014</year><volume>2014</volume><issue>410</issue><fpage>121</fpage><lpage>148</lpage><pub-id pub-id-type="doi">10.3897/zookeys.410.7156</pub-id></mixed-citation></tp:treatment-meta><tp:nomenclature><tp:taxon-name>
                                <tp:taxon-name-part taxon-name-part-type="genus">Missulena</tp:taxon-name-part>
                                <tp:taxon-name-part taxon-name-part-type="species">leniae</tp:taxon-name-part>
                                <object-id xmlns:xlink="http://www.w3.org/1999/xlink" content-type="zoobank" xlink:type="simple">http://zoobank.org/BB6C03F8-C9BF-4F1E-A92C-2A7699408800</object-id>
                                <object-id xmlns:xlink="http://www.w3.org/1999/xlink" xlink:type="simple">http://species-id.net/wiki/Missulena_leniae</object-id>
                            </tp:taxon-name><tp:taxon-status xmlns:xlink="http://www.w3.org/1999/xlink" xlink:type="simple">sp. n.</tp:taxon-status><xref ref-type="fig" rid="F1">Figs 1C</xref><xref ref-type="fig" rid="F7">, 7A–J</xref><xref ref-type="fig" rid="F8">, 8A–J</xref><tp:nomenclature-citation-list><tp:nomenclature-citation><tp:taxon-name>Missulena</tp:taxon-name><comment> sp. 4: <xref ref-type="bibr" rid="B15">Main et al. 2000</xref>: 285.</comment></tp:nomenclature-citation></tp:nomenclature-citation-list></tp:nomenclature><tp:treatment-sec sec-type="Type material"><title>Type material.</title><p><bold>AUSTRALIA:</bold> <bold><italic>Western Australia</italic>:</bold> holotype male, Nanga Station, site NA3, <named-content xmlns:xlink="http://www.w3.org/1999/xlink" content-type="dwc:verbatimCoordinates" xlink:type="simple">26°31'20.9"S, 114°00'08.3"E</named-content>, 12 May−3 August 1995, pitfall trap, N. Hall (WAM T96784). Paratype: 1 male, Mardathuna Station, site MR2, <named-content xmlns:xlink="http://www.w3.org/1999/xlink" content-type="dwc:verbatimCoordinates" xlink:type="simple">24°26'35.7"S, 114°30'41.5"E</named-content>, 25 May−26 August 1995, pitfall trap, N. Hall (WAM T96785).</p></tp:treatment-sec><tp:treatment-sec sec-type="Etymology"><title>Etymology.</title><p>The specific epithet is a patronym in honour of the second author’s daughter, Leni Elise Harms.</p></tp:treatment-sec><tp:treatment-sec sec-type="Diagnosis"><title>Diagnosis.</title><p>Males of <italic><tp:taxon-name>Missulena leniae</tp:taxon-name></italic> sp. n. differ from other small species (carapace &lt; 4 mm) without red colouration on chelicerae and carapace by the weak rastellum without conical spines (elevated and with conical spines in <italic><tp:taxon-name>Missulena faulderi</tp:taxon-name></italic>, <italic><tp:taxon-name>Missulena melissae</tp:taxon-name></italic> and <italic><tp:taxon-name>Missulena rutraspina</tp:taxon-name></italic>), the presence of granulations on carapace and chelicerae (except <italic><tp:taxon-name>Missulena pinguipes</tp:taxon-name></italic> and <italic><tp:taxon-name>Missulena torbayensis</tp:taxon-name></italic>), the presence of long setae on the chelicerae (absent in <italic><tp:taxon-name>Missulena faulderi</tp:taxon-name></italic>, <italic><tp:taxon-name>Missulena melissae</tp:taxon-name></italic> and <italic><tp:taxon-name>Missulena rutraspina</tp:taxon-name></italic>), patella III with rasps (all patellae in <italic><tp:taxon-name>Missulena torbayensis</tp:taxon-name></italic>), pars cephalica dark brown (black in <italic><tp:taxon-name>Missulena dipsaca</tp:taxon-name></italic>) and abdomen with metallic blue lines (lacking in <italic><tp:taxon-name>Missulena dipsaca</tp:taxon-name></italic>). Females of <italic><tp:taxon-name>Missulena leniae</tp:taxon-name></italic> sp. n. are unknown.</p></tp:treatment-sec><tp:treatment-sec sec-type="Description"><title>Description.</title><p>Adult male, based on holotype (WAM T96784). Medium-sized mygalomorph spider (total length 6.81).</p><!--PageBreak--><p><italic>Colour</italic>: carapace (<xref ref-type="fig" rid="F1">Figs 1C</xref>, <xref ref-type="fig" rid="F7">7A, C</xref>) dark reddish-brown, margins dark brown; eye region (<xref ref-type="fig" rid="F7">Fig. 7B</xref>) dark reddish-brown, anterior median eyes on black tubercle; chelicerae (<xref ref-type="fig" rid="F8">Fig. 8I</xref>) dark reddish-brown, fangs reddish-brown; abdomen (<xref ref-type="fig" rid="F8">Fig. 8F</xref>) pale grey with few light blue longitudinal streaks; sternum (<xref ref-type="fig" rid="F8">Fig. 8H</xref>) yellowish-brown, margins contoured dark yellowish-brown, sigillae yellowish-brown; labium and maxillae dark red-yellowish-brown (<xref ref-type="fig" rid="F8">Fig. 8C, G</xref>); legs (<xref ref-type="fig" rid="F1">Fig. 1C</xref>) yellowish-brown, tarsi and metatarsi ventrally pale yellowish-brown; spinnerets (<xref ref-type="fig" rid="F8">Fig. 8J</xref>) pale gray, spigots white.</p><fig id="F7" position="float" orientation="portrait"><label>Figure 7.</label><caption><p><italic><tp:taxon-name>Missulena leniae</tp:taxon-name></italic> sp. n., holotype male (WAM T96784): <bold>A</bold> carapace, lateral view <bold>B</bold> eye group, dorsal view <bold>C</bold> carapace, dorsal view <bold>D</bold> rastellum, dorsal view <bold>E</bold> same, ventral view <bold>F</bold> pedipalp, proventral view <bold>G</bold> bulb and embolus, retrolateral view <bold>H</bold> embolus, ventral view <bold>I</bold> bulb and embolus, prolateral view <bold>J</bold> same, ventral view. Arrows: (EL) embolar lamella.</p></caption><graphic xmlns:xlink="http://www.w3.org/1999/xlink" xlink:href="zookeys-410-121-g007.jpg" position="float" orientation="portrait" xlink:type="simple"/></fig><fig id="F8" position="float" orientation="portrait"><label>Figure 8.</label><caption><p><italic><tp:taxon-name>Missulena leniae</tp:taxon-name></italic> sp. n., holotype male (WAM T96784): <bold>A</bold> patella II, dorsal view <bold>B</bold> patella III, dorsal view <bold>C</bold> coxae and labium of pedipalp, ventral view <bold>D</bold> coxae of pedipalp, ventral view <bold>E</bold> cheliceral groove, retroventral view <bold>F</bold> abdomen, dorsal view <bold>G</bold> labium, ventral view <bold>H</bold> sternum and sigillae, ventral view <bold>I</bold> chelicerae, dorsal view <bold>J</bold> spinnerets, dorsal view.</p></caption><graphic xmlns:xlink="http://www.w3.org/1999/xlink" xlink:href="zookeys-410-121-g008.jpg" position="float" orientation="portrait" xlink:type="simple"/></fig><p><italic>Carapace</italic>: 2.63 long, 3.18 wide; clypeus 0.15; fovea 1.06; caput and eye region (<xref ref-type="fig" rid="F7">Fig. 7B</xref>) laterally elevated, strongly arched; fovea (<xref ref-type="fig" rid="F7">Fig. 7C</xref>) very deep and strongly procurved, medially extending as a very deep triangular depression; carapace with numerous large granulations, widespread over carapace and dorsally on chelicerae; weaker on pars thoracica, with bands of fine, random fissures centered around fovea (<xref ref-type="fig" rid="F7">Fig. 7C</xref>).</p><p><italic>Eyes</italic>: OQ 2.89 times wider than long, occupying 1.34 of cephalic width; OAW 2.4; OAL 1.62; IPF 0.91; width of anterior eye group 1.57, with of posterior group 1.45, OQ length 0.54; PME 0.14; PLE 0.14; ALE 0.20; AME 0.16, AME on tubercle, 0.31 long, 0.59 wide; AME inter-distance 0.11; AME to ALE 0.40; AME to PME 0.14; PLE to ALE 0.20; PLE to PME 0.25; PME inter-distance 0.77; PME to ALE 0.22; eye region (<xref ref-type="fig" rid="F7">Fig. 7B</xref>) with reduced setation although some setae present anterior to AME, anterior ALE and between posterior eyes and fovea.</p><p><italic>Chelicerae</italic>: 2.04 long, 0.95 wide; distally broad, diagonal, slightly conical; edges smoothly rounded; with transverse ridges which distally extend over entire length and many strong granulations widespread in dorsal view (<xref ref-type="fig" rid="F8">Fig. 8I</xref>), with ca. 22 long setae widespread in inner area of transverse ridges and with more than 70 short setae along inner margin of chelicera; rastellum (<xref ref-type="fig" rid="F7">Fig. 7D</xref>) poorly developed, weakly pronounced, consisting of a sclerotised process with 2 strong conical spines and 9−10 disordered setae, 9 long setae extend forward from anterior margin of each chelicera and cover base of fang, setae largest on latero-ventral side; inner margin of cheliceral furrow with 3 rows of teeth (<xref ref-type="fig" rid="F8">Fig. 8E</xref>); prolateral (inner) row with ca. 9 teeth, all teeth spaced; intermediate row with 4 proximal, spaced teeth; retrolateral (outer) row with 3 proximal, spaced teeth.</p><p><italic>Maxillae</italic>: 1.25 long; 0.93 wide, longer than wide (<xref ref-type="fig" rid="F8">Fig. 8C, D</xref>), ca. 86 pointed cuspules along entire anterior margin, distally pointed and extended into a prominent heel.</p><p><italic>Labium</italic>: 0.63 long, 0.61 wide; conical, ca. 12 pointed cuspules anteriorly (<xref ref-type="fig" rid="F8">Fig. 8G</xref>); labiosternal suture developed as a shallow groove; a pair of sigilla near labiosternal suture (<xref ref-type="fig" rid="F8">Fig. 8H</xref>), developed as irregular, very small and poorly-defined patches.</p><p><italic>Sternum</italic>: 1.95 long, 1.72 wide; oval and rebordered (<xref ref-type="fig" rid="F8">Fig. 8H</xref>), with prominent setae, arranged irregularly but denser lateral to labium; 4 pairs of sigillae, anterior pair very small, irregular and undefined; second pair (anterior-posterior) smallest but well defined; third pair bigger than 2 anterior pairs and well defined; and posterior pair bigger than all others, roughly oval but not well defined; 3 posterior sigillae slightly depressed.</p><p><italic>Abdomen</italic>: 3.31 long, 3.04 wide; roughly oval (<xref ref-type="fig" rid="F8">Fig. 8F</xref>); 4 spinnerets (<xref ref-type="fig" rid="F8">Fig. 8J</xref>), PLS 1.22 long, 0.40 wide, apical segment domed; PMS 0.29 long, 0.15 wide.</p><!--PageBreak--><!--PageBreak--><!--PageBreak--><p><italic>Pedipalp</italic>: length of trochanter 0.75, femur 2.54, patella 1.09, tibia 1.90, tarsus 0.81; entire palp is aspinose, femur longer than tibia, tarsus terminally blunt (<xref ref-type="fig" rid="F7">Fig. 7F</xref>); bulb pyriform and rather stout than globular (<xref ref-type="fig" rid="F7">Fig. 7G, I−J</xref>), 2 strongly sclerotised sections connected by a velar median structure (“haematodocha”); bulb strongly twisted proventrally (<xref ref-type="fig" rid="F7">Fig. 7G, I</xref>); embolus short, strong, tapering and slightly twisted medially (<xref ref-type="fig" rid="F7">Fig. 7H, J</xref>); embolus tip triangular in prolateral/retrolateral views and subquadrate in ventral view, with a small lamella (EL) and without tooth in ventral view, duct straight in proximal embolus (<xref ref-type="fig" rid="F7">Fig. 7H, I</xref>).</p><p><italic>Legs</italic>: with few brown setae, ventral setae of tibiae and metatarsi generally much longer and thicker than dorsal setae and bent towards the exterior; dorsal, lateral and ventral setae of tibiae and metatarsi longer than the diameter of respective segment; preening comb distal in tarsi, very small and plain; metatarsi I and II ascopulate; metatarsi III and IV with a weak scopula occupying 75% of segment length; tarsi I and II ascopulate, tarsi III and IV with a weak scopula along entire length; metatarsi I and II with ca. 57 and 47 fine ventral setae distally, respectively. <italic>Leg measurements</italic>: Leg I: femur 3.14, patella 1.33, tibia 1.81, metatarsus 2, tarsus 1.22, total 9.51. Leg II: 2.66, 1.33, 1.77, 1.88, 1.22, 8.88. Leg III: 2.85, 1.40, 1.74, 1.96, 1.29, 9.25. Leg IV: 3.14, 1.33, 2.03, 2.03, 1.37, 9.92. Formula 4123.</p><p><italic>Trichobothria</italic>: arranged in discontinuous rows; tibiae I–III with 2 rows of 2 in prodorsal position and 3 in retrodorsal position, respectively; tibiae IV with 7 widespread in dorsal position; metatarsi with 3 in proximo-dorsal position; tarsi I-IV with 3, all trichobothria in a row in medio-dorsal position.</p><p><italic>Leg spination</italic>: pedipalp aspinose; leg I: tibia rv0−0−2, v2−3−3, pv0−0−0, d0−0−0; metatarsus rv0−2−1, v2−2−3, pv0−0−0, d0−0−0; tarsus rv0−1−1, v2−4−3, pv0−0−0, d0−0−0; leg II: tibia rv0−0−2, v2−3−3, pv0−0−0, d0−0−0; metatarsus rv0−1−2, v0−4−3, pv0−0−0, d0−0−0; tarsus rv0−2−0, v3−2−4, pv0−0−0, d0−0−0; leg III: tibia rv0−0−3, v0−2−7, pv0−0−2, d2−0−10; metatarsus rv1−1−2, v0−0−0, pv1−1−1, d1−1−3; tarsus rv1−3−2, v0−1−2, pv0−0−0, d0−1−2; leg IV: tibia rv0−0−0, v3−3−4, pv0−0−1, d1−1−2; metatarsus rv1−1−2, v0−0−0, pv1−2−3, d0−0−0; tarsus rv2−6−6, v1−3−2, pv0−0−0, d0−0−2; patellae I with ca. 7 rasps in 3 proximal oblique rows dorsally, patellae II with 1 rasp (<xref ref-type="fig" rid="F8">Fig. 8A</xref>), patella III with ca. 16 rasps and 4 spines in 8 oblique rows dorsally, median rows shorter than lateral rows and with less rasps/spines, distal rasps/spines forming a interrupted crown of rasps/spines in the border of the article (<xref ref-type="fig" rid="F8">Fig. 8B</xref>); patella IV with 4 rasps retrolaterally and 8 thick and short spines prodorsally.</p><p><italic>Tarsal claws</italic>: leg I: 6−5/3; leg II: 4−5/3; leg III: 3−2/1; leg IV: 2−2/1; claws slightly shorter than spines of tarsi.</p><p><italic>Variation in paratype (N=1)</italic>: total length 4.90; carapace 2.63 long, 2.54 wide; number of labial cuspules 58−70, maxillary cuspules 14; rastellum with 4−4 thick and conical spines.</p></tp:treatment-sec><tp:treatment-sec sec-type="Distribution"><title>Distribution.</title><p>This species is currently known from two sites located in the Carnarvon and Yalgoo biogeographic regions of Western Australia (<xref ref-type="fig" rid="F4">Fig. 4</xref>).</p></tp:treatment-sec><tp:treatment-sec sec-type="Phenology and habitat preferences"><title>Phenology and habitat preferences.</title><p>The two specimens were collected in pitfall traps between May and August. They were listed as <italic><tp:taxon-name>Missulena</tp:taxon-name></italic> sp. 4 in a survey of mygalomorph spiders of the southern Carnarvon Basin by <xref ref-type="bibr" rid="B15">Main et al. (2000)</xref>. The two sites are dominated by <italic><tp:taxon-name>Banksia</tp:taxon-name></italic> and eucalypt mallee woodland (site NA3), or <italic><tp:taxon-name>Acacia aneura</tp:taxon-name></italic> (site MR2) over stable but sandy substrates (<xref ref-type="bibr" rid="B3">Burbidge et al. 2000</xref>, Appendix A; <xref ref-type="bibr" rid="B25">Wyrwoll et al. 2000</xref>).</p><!--PageBreak--></tp:treatment-sec><tp:treatment-sec><!--Section generated to contain objects referenced in tp:taxon-treatment.--><fig id="F1" position="float" orientation="portrait"><label>Figure 1.</label><caption><p>Dorsal habitus of species described in this paper: <bold>A</bold> <italic><tp:taxon-name>Missulena melissae</tp:taxon-name></italic> sp. n., holotype male from Millstream-Chichester National Park (WAM T97323) <bold>B</bold> <italic><tp:taxon-name>Missulena pinguipes</tp:taxon-name></italic> sp. n., holotype male from Digger Rocks (WAM T92331) <bold>C</bold> <italic><tp:taxon-name>Missulena leniae</tp:taxon-name></italic> sp. n., holotype male from Nanga Station, Shark Bay (WAM T96784) <bold>D</bold> <italic><tp:taxon-name>Missulena mainae</tp:taxon-name></italic> sp. n., holotype male from Quobba Station, Cape Cuvier (WAM T96782).</p></caption><graphic xmlns:xlink="http://www.w3.org/1999/xlink" xlink:href="zookeys-410-121-g001.jpg" position="float" orientation="portrait" xlink:type="simple"/></fig><fig id="F4" position="float" orientation="portrait"><label>Figure 4.</label><caption><p>Distribution records of <italic><tp:taxon-name>Missulena</tp:taxon-name></italic> spp. in Western Australia.</p></caption><graphic xmlns:xlink="http://www.w3.org/1999/xlink" xlink:href="zookeys-410-121-g004.jpg" position="float" orientation="portrait" xlink:type="simple"/></fig></tp:treatment-sec><ref-list><ref id="B15"><mixed-citation xmlns:xlink="http://www.w3.org/1999/xlink" xlink:type="simple"><person-group><name name-style="western"><surname>Main</surname><given-names>BY</given-names></name><name name-style="western"><surname>Sampey</surname><given-names>A</given-names></name><name name-style="western"><surname>West</surname><given-names>PLJ</given-names></name></person-group> (<year>2000</year>) <article-title>Mygalomorph spiders of the southern Carnarvon Basin, Western Australia.</article-title><source>Records of the Western Australian Museum, Supplement</source><volume>61</volume>: <fpage>281</fpage>-<lpage>293</lpage>.</mixed-citation></ref><ref id="B3"><mixed-citation xmlns:xlink="http://www.w3.org/1999/xlink" xlink:type="simple"><person-group><name name-style="western"><surname>Burbidge</surname><given-names>AH</given-names></name><name name-style="western"><surname>Harvey</surname><given-names>MS</given-names></name><name name-style="western"><surname>McKenzie</surname><given-names>NL</given-names></name></person-group> (<role>Eds</role>) (<year>2000</year>) <article-title>Biodiversity of the southern Carnarvon Basin.</article-title><source>Records of the Western Australian Museum</source>, <supplement>Supplement 61</supplement>: <size units="page">595 pp</size>.</mixed-citation></ref><ref id="B25"><mixed-citation xmlns:xlink="http://www.w3.org/1999/xlink" xlink:type="simple"><person-group><name name-style="western"><surname>Wyrwoll</surname><given-names>K-H</given-names></name><name name-style="western"><surname>Stoneman</surname><given-names>T</given-names></name><name name-style="western"><surname>Elliott</surname><given-names>G</given-names></name><name name-style="western"><surname>Sandercock</surname><given-names>P</given-names></name></person-group> (<year>2000</year>) <article-title>The geoecological setting of the study area: geology, geomorphology and soils.</article-title><source>Records of the Western Australian Museum, Supplement</source><volume>61</volume>: <fpage>29</fpage>-<lpage>75</lpage>.</mixed-citation></ref></ref-list></tp:taxon-treatment>
