# Supplementary material for: Four new Mouse Spider species (Araneae, Mygalomorphae, Actinopodidae, Missulena) from Western Australia
Source: Zookeys. 2014 May 22;(410):121–48. doi: 10.3897/zookeys.410.7156 (PMC4042711; doi:10.3897/zookeys.410.7156)
Supplement: XML Treatment for Missulena mainae [file zookeys.410.7156-treatment4.xml]

<!DOCTYPE tp:taxon-treatment
  PUBLIC "-//TaxonX//DTD Taxonomic Treatment Publishing DTD v0 20100105//EN" "tax-treatment-NSO.dtd">
<tp:taxon-treatment xmlns:tp="http://www.plazi.org/taxpub"><tp:treatment-meta><mixed-citation publication-type="journal"><person-group><name><surname>Miglio</surname><given-names>Laura Tavares</given-names></name><name><surname>Harms</surname><given-names>Danilo</given-names></name><name><surname>Framenau</surname><given-names>Volker Wilhelm</given-names></name><name><surname>Harvey</surname><given-names>Mark Stephen</given-names></name></person-group><article-title>Four new Mouse Spider species (Araneae, Mygalomorphae, Actinopodidae, <italic>Missulena</italic>) from Western Australia</article-title><source>Zookeys</source><day>22</day><month>5</month><year>2014</year><volume>2014</volume><issue>410</issue><fpage>121</fpage><lpage>148</lpage><pub-id pub-id-type="doi">10.3897/zookeys.410.7156</pub-id></mixed-citation></tp:treatment-meta><tp:nomenclature><tp:taxon-name>
                                <tp:taxon-name-part taxon-name-part-type="genus">Missulena</tp:taxon-name-part>
                                <tp:taxon-name-part taxon-name-part-type="species">mainae</tp:taxon-name-part>
                                <object-id xmlns:xlink="http://www.w3.org/1999/xlink" content-type="zoobank" xlink:type="simple">http://zoobank.org/FA26CB3C-43A2-4DA7-AFD9-AC84E3366B1D</object-id>
                                <object-id xmlns:xlink="http://www.w3.org/1999/xlink" xlink:type="simple">http://species-id.net/wiki/Missulena_mainae</object-id>
                            </tp:taxon-name><tp:taxon-status xmlns:xlink="http://www.w3.org/1999/xlink" xlink:type="simple">sp. n.</tp:taxon-status><xref ref-type="fig" rid="F1">Figs 1D</xref><xref ref-type="fig" rid="F9">, 9A–J</xref><xref ref-type="fig" rid="F10">, 10A–K</xref><tp:nomenclature-citation-list><tp:nomenclature-citation><tp:taxon-name>Missulena</tp:taxon-name><comment> sp. 2: <xref ref-type="bibr" rid="B15">Main et al. 2000</xref>: 285.</comment></tp:nomenclature-citation></tp:nomenclature-citation-list></tp:nomenclature><tp:treatment-sec sec-type="Type material"><title>Type material.</title><p><bold>AUSTRALIA:</bold> <bold><italic>Western Australia</italic>:</bold> holotype male, Cape Cuvier, Quobba Station, site CU6, <named-content xmlns:xlink="http://www.w3.org/1999/xlink" content-type="dwc:verbatimCoordinates" xlink:type="simple">24°08'20.4"S, 113°26'43.9"E</named-content>, 31 May−25 August 1995, pitfall trap (WAM T96782). Paratypes: 2 males, Cape Cuvier, Quobba Station, site CU5, <named-content xmlns:xlink="http://www.w3.org/1999/xlink" content-type="dwc:verbatimCoordinates" xlink:type="simple">24°11'34.0"S, 113°27'17.4"E</named-content>, 27 September−2 October 1994, dry pitfall trap, P. West et al. (WAM T96781); 3 males, same data, 29 May−25 August 1995, N. Hall (WAM T96783).</p></tp:treatment-sec><tp:treatment-sec sec-type="Etymology"><title>Etymology.</title><p>This species is named in honour of Barbara York Main in recognition of her substantial contributions to arachnology. She also was the first to recognize this taxon as a distinctive new species (<xref ref-type="bibr" rid="B15">Main et al. 2000</xref>).</p></tp:treatment-sec><tp:treatment-sec sec-type="Diagnosis"><title>Diagnosis.</title><p>Males of <italic><tp:taxon-name>Missulena mainae</tp:taxon-name></italic> sp. n. differ from all other species by the uniformly red dorsal coloration of the carapace (pars cephalica and thoracica red; <xref ref-type="fig" rid="F2">Figs 2D</xref>, <xref ref-type="fig" rid="F10">10C</xref>). Males share with <italic><tp:taxon-name>Missulena pinguipes</tp:taxon-name></italic> sp. n. the presence of a swollen metatarsus IV, but the character is less pronounced in <italic><tp:taxon-name>Missulena mainae</tp:taxon-name></italic> (<xref ref-type="fig" rid="F10">Fig. 10K</xref>).</p></tp:treatment-sec><tp:treatment-sec sec-type="Description"><title>Description.</title><p>Adult male, based on holotype (WAM T96782). Medium-sized mygalomorph spider (total length 7.90).</p><p><italic>Colour</italic>: carapace (<xref ref-type="fig" rid="F9">Fig. 9C</xref>) pale red, margins pale red; eye region (<xref ref-type="fig" rid="F9">Fig. 9B</xref>) pale red, anterior median eyes on black tubercle; chelicerae (<xref ref-type="fig" rid="F10">Fig. 10I</xref>) pale red, fangs dark red; abdomen (<xref ref-type="fig" rid="F10">Fig. 10F</xref>) pale grey with little spots of blue and light gray longitudinal streaks; sternum (<xref ref-type="fig" rid="F10">Fig. 10H</xref>) pale red, margins contoured pale brown, sigillae pale red and spots pale brown; labium (<xref ref-type="fig" rid="F10">Fig. 10G</xref>) and maxillae pale red; legs (<xref ref-type="fig" rid="F1">Fig. 1D</xref>) brown, coxae and trochanter pale brown; spinnerets (<xref ref-type="fig" rid="F10">Fig. 10J</xref>) pale gray, spigots white.</p><fig id="F9" position="float" orientation="portrait"><label>Figure 9.</label><caption><p><italic><tp:taxon-name>Missulena mainae</tp:taxon-name></italic> sp. n., holotype male (WAM T96782): <bold>A</bold> carapace, lateral view <bold>B</bold> eye group, dorsal view <bold>C</bold> carapace, dorsal view <bold>D</bold> rastellum, dorsal view <bold>E</bold> same, ventral view <bold>F</bold> pedipalp, proventral view <bold>G</bold> bulb and embolus, retrolateral view <bold>H</bold> embolus, ventral view <bold>I</bold> bulb and embolus, prolateral view <bold>J</bold> same, ventral view. Arrows: (EL) embolar lamella, and (BEI) basal embolar intumescence.</p></caption><graphic xmlns:xlink="http://www.w3.org/1999/xlink" xlink:href="zookeys-410-121-g009.jpg" position="float" orientation="portrait" xlink:type="simple"/></fig><fig id="F10" position="float" orientation="portrait"><label>Figure 10.</label><caption><p><italic><tp:taxon-name>Missulena mainae</tp:taxon-name></italic> sp. n., holotype male (WAM T96782): <bold>A</bold> patella II, dorsal view <bold>B</bold> patella III, dorsal view <bold>C</bold> coxae and labium of pedipalp, ventral view <bold>D</bold> coxae of pedipalp, ventral view <bold>E</bold> cheliceral groove, retroventral view <bold>F</bold> abdomen, dorsal view <bold>G</bold> labium, ventral view <bold>H</bold> sternum and sigillae, ventral view <bold>I</bold> chelicerae, dorsal view <bold>J</bold> spinnerets, ventral view <bold>K</bold> right leg IV, prolateral view.</p></caption><graphic xmlns:xlink="http://www.w3.org/1999/xlink" xlink:href="zookeys-410-121-g010.jpg" position="float" orientation="portrait" xlink:type="simple"/></fig><p><italic>Carapace</italic>: 2.59 long, 2.77 wide; clypeus 0.09; fovea 0.75; caput and eye region (<xref ref-type="fig" rid="F9">Fig. 9A</xref>) laterally elevated, strongly arched in a rectangular form; fovea (<xref ref-type="fig" rid="F9">Fig. 9C</xref>) very deep and strongly procurved, medially extending as triangular depression, pars cephalica with few granulations around the eyes, behind the eyes and between the eyes and fovea, pars thoracica with bands of fine, random fissures centered around fovea (<xref ref-type="fig" rid="F9">Fig. 9C</xref>).</p><p><italic>Eyes</italic>: OQ 3.06 times wider than long, occupying 1.26 of cephalic width; OAW 2.20; OAL 1.65; IPF 0.80; width of anterior eye group 1.40, with of posterior group 1.25, OQ length 0.45; PME 0.10; PLE 0.13; ALE 0.11; AME 0.16, AME on tubercle, 0.24 long, 0.42 wide; AME inter-distance 0.07; AME to ALE 0.44; AME to PME 0.22; PLE to ALE 0.17; PLE to PME 0.13; PME inter-distance 0.79; PME to ALE 0.16; eye region (<xref ref-type="fig" rid="F9">Fig. 9B</xref>) with reduced setation although some setae present anterior to AME, between lateral eyes and between posterior eyes and fovea.</p><!--PageBreak--><!--PageBreak--><!--PageBreak--><p><italic>Chelicerae</italic>: 1.42 long, 0.88 wide; distally broad, diagonal, slightly conical; edges smoothly rounded; without transverse ridges (<xref ref-type="fig" rid="F10">Fig. 10I</xref>), with 2 lines of dorsal setae, prolateral with ca. 28 and retrolateral with ca. 15; with ca. 30 setae along inner margin of chelicera; rastellum (<xref ref-type="fig" rid="F9">Fig. 9D, E</xref>) developed, pronounced, consisting of a sclerotised process with 11 strong conical spines and 16 disordered setae, 13 long setae extend forward from anterior margin of each chelicera and cover base of fang, setae largest on latero-ventral side; inner margin of cheliceral furrow with 3 rows of teeth (<xref ref-type="fig" rid="F10">Fig. 10E</xref>); prolateral (inner) row with ca. 6 teeth, all teeth spaced; intermediate row with 5 proximal, spaced teeth; retrolateral (outer) row with 4 proximal, spaced teeth; with 2 distal teeth.</p><p><italic>Maxillae</italic>: 1.31 long; 1.0 wide, longer than wide, almost square (<xref ref-type="fig" rid="F10">Fig. 10C, D</xref>), ca. 96 pointed cuspules along entire anterior margin, distally pointed and extended into a prominent heel.</p><p><italic>Labium</italic>: 0.80 long, 0.62 wide; conical, ca. 31 pointed cuspules anteriorly (<xref ref-type="fig" rid="F10">Fig. 10G</xref>); labiosternal suture developed as a shallow groove; a pair of sigilla near labiosternal suture (<xref ref-type="fig" rid="F10">Fig. 10H</xref>), developed as irregular, poorly-defined patches.</p><p><italic>Sternum</italic>: 1.82 long, 1.71 wide; oval and rebordered (<xref ref-type="fig" rid="F10">Fig. 10H</xref>), with prominent setae, arranged irregularly but denser lateral to labium; 4 pairs of sigillae, anterior pair smallest than others and undefined, second pair (anterior-posterior) smallest but well defined, third pair bigger than 2 anterior pairs and well defined, and posterior pair bigger than all others, roughly oval but not well defined, all sigillae slightly depressed.</p><p><italic>Abdomen</italic>: 3.31 long, 2.54 wide; roughly oval (<xref ref-type="fig" rid="F10">Fig. 10F</xref>); 4 spinnerets (<xref ref-type="fig" rid="F10">Fig. 10J</xref>), PLS 1.00 long, 0.40 wide, apical segment domed; PMS 0.34 long, 0.15 wide.</p><p><italic>Pedipalp</italic>: length of trochanter 1.0, femur 2.27, patella 1.0, tibia 2.09, tarsus 0.63; entire palp is aspinose, femur longer than tibia, tarsus terminally blunt (<xref ref-type="fig" rid="F9">Fig. 9F</xref>); bulb pyriform and rather stout than globular (<xref ref-type="fig" rid="F9">Fig. 9G−J</xref>), 2 strongly sclerotised sections connected by a velar median structure (“haematodocha”); bulb strongly twisted proventrally (<xref ref-type="fig" rid="F9">Fig. 9G, I</xref>); embolus short, with a proximal intumescence (BEI) in prolateral view, tapering and slightly twisted medially (<xref ref-type="fig" rid="F9">Fig. 9G−J</xref>); embolus tip triangular in prolateral/retrolateral view and rectangular in ventral view, with a small lamella (EL) and without tooth (<xref ref-type="fig" rid="F9">Fig. 9H</xref>).</p><p><italic>Legs</italic>: with few brown setae, ventral setae of tibiae and metatarsi generally much longer and thicker than dorsal setae and bent towards the exterior; dorsal, lateral and ventral setae of tibiae and metatarsi longer than the diameter of respective segment; preening comb distal in tarsi, very small and plain; metatarsi I, II and III ascopulate, tarsi I, II, III and IV ascopulate but with ca. 20, 24, 17, 13 fine ventral setae distally, respectively; metatarsus IV with dense scopula ventrally across entire length. <italic>Leg measurements</italic>: Leg I: femur 1.55, patella 1.22, tibia 1.40, metatarsus 1.48, tarsus 0.88, total 6.55. Leg II: 2.22, 1.18, 1.44, 1.48, 1, 7.33. Leg III: 2.18, 1.18, 1.48, 1.48, 1.03, 7.37. Leg IV: 2.22, 1.29, 1.55, 1.55, 1.03, 7.66. Formula 4123.</p><p><italic>Trichobothria</italic>: arranged in discontinuous rows; tibiae I–II with 2 proximal rows of 3 in retrodorsal and prodorsal position, respectively; tibiae III-IV with 2 rows of 2−3 in prodorsal/retrolateral position; metatarsi with 4 in mediodorsal position, tarsi I+II with 2, III+IV with 3, all trichobothria in mediodorsal position.</p><!--PageBreak--><p><italic>Leg spination</italic>: pedipalp aspinose; leg I: tibia rv1−0−1, v2−3−5, pv0−0−0, d0−0−0; metatarsus rv0−0−1, v2−6−5, pv1−1−2, d0−0−0; tarsus rv0−0−0, v3−6−7, pv0−0−0, d0−0−0; leg II: tibia rv1−0−0, v3−4−4, pv0−0−0, d0−0−0; metatarsus rv1−2−1, v2−5−4, pv1−1−2, d0−0−0; tarsus rv0−1−1, v3−4−8, pv0−1−0, d0−0−0; leg III: tibia rv0−0−0, v1−2−3, pv0−0−1, d0−1−7; metatarsus rv1−2−2, v4−6−8, pv1−0−1, d3−3−3; tarsus rv0−0−0, v1−4−4, pv0−0−1, d0−0−3; leg IV: tibia rv0−0−0, v1−2−2, pv0−0−1, d1−0−4; metatarsus rv1−2−2, v0−0−0, pv1−4−3, d2−1−3; tarsus rv1−1−3, v3−4−6, pv0−0−0, d0−0−2; patellae I, II without rasps and spines (<xref ref-type="fig" rid="F10">Fig. 10A</xref>), patella III with ca. 28 rasps in 8 oblique rows dorsally, median rows shorter than lateral rows and with less spines, distal spines forming a interrupted crown of spines in the border of the article (<xref ref-type="fig" rid="F10">Fig. 10B</xref>); patella IV with 12 rasps retrolaterally and 6 thick and short spines dorsally.</p><p><italic>Tarsal claws</italic>: leg I: 3−2/2; leg II: 6−6/2; leg III: 6−5/3; leg IV: 5−5/3; claws slightly shorter than spines of tarsi.</p><p><italic>Variation in paratypes (N=5)</italic>: total length 5.27−6.09; carapace 2.36−2.63 long, 2.54−3.27 wide; number of labial cuspules 19−26, maxillary cuspules 86−108; rastellum with 10–13 thick and conical spines.</p></tp:treatment-sec><tp:treatment-sec sec-type="Distribution"><title>Distribution.</title><p>This species is known only from Quobba Station in the Carnarvon biogeographic region of Western Australia (<xref ref-type="fig" rid="F4">Fig. 4</xref>).</p></tp:treatment-sec><tp:treatment-sec sec-type="Phenology and habitat preferences"><title>Phenology and habitat preferences.</title><p>All specimens were collected in pitfall traps in a period between May and October. They were listed as <italic><tp:taxon-name>Missulena</tp:taxon-name></italic> sp. 2 in a survey of mygalomorph spiders of the southern Carnarvon Basin (<xref ref-type="bibr" rid="B15">Main et al. 2000</xref>). The two sites are dominated by <italic><tp:taxon-name>Acacia</tp:taxon-name></italic> over dune substrates (<xref ref-type="bibr" rid="B3">Burbidge et al. 2000</xref>, Appendix A; <xref ref-type="bibr" rid="B25">Wyrwoll et al. 2000</xref>).</p></tp:treatment-sec><tp:treatment-sec><!--Section generated to contain objects referenced in tp:taxon-treatment.--><fig id="F1" position="float" orientation="portrait"><label>Figure 1.</label><caption><p>Dorsal habitus of species described in this paper: <bold>A</bold> <italic><tp:taxon-name>Missulena melissae</tp:taxon-name></italic> sp. n., holotype male from Millstream-Chichester National Park (WAM T97323) <bold>B</bold> <italic><tp:taxon-name>Missulena pinguipes</tp:taxon-name></italic> sp. n., holotype male from Digger Rocks (WAM T92331) <bold>C</bold> <italic><tp:taxon-name>Missulena leniae</tp:taxon-name></italic> sp. n., holotype male from Nanga Station, Shark Bay (WAM T96784) <bold>D</bold> <italic><tp:taxon-name>Missulena mainae</tp:taxon-name></italic> sp. n., holotype male from Quobba Station, Cape Cuvier (WAM T96782).</p></caption><graphic xmlns:xlink="http://www.w3.org/1999/xlink" xlink:href="zookeys-410-121-g001.jpg" position="float" orientation="portrait" xlink:type="simple"/></fig><fig id="F2" position="float" orientation="portrait"><label>Figure 2.</label><caption><p><italic><tp:taxon-name>Missulena melissae</tp:taxon-name></italic> sp. n., holotype male (WAM T97323): <bold>A</bold> carapace, lateral view <bold>B</bold> eye group, dorsal view <bold>C</bold> carapace, dorsal view <bold>D</bold> rastellum, dorsal view <bold>E</bold> same, ventral view <bold>F</bold> pedipalp, proventral view <bold>G</bold> bulb and embolus, retrolateral view <bold>H</bold> embolus, ventral view <bold>I</bold> bulb and embolus, prolateral view <bold>J</bold> same, ventral view. Arrows: (EL) embolar lamella, (DET) distal embolar tooth, and (BEI) basal embolar intumescence.</p></caption><graphic xmlns:xlink="http://www.w3.org/1999/xlink" xlink:href="zookeys-410-121-g002.jpg" position="float" orientation="portrait" xlink:type="simple"/></fig><fig id="F4" position="float" orientation="portrait"><label>Figure 4.</label><caption><p>Distribution records of <italic><tp:taxon-name>Missulena</tp:taxon-name></italic> spp. in Western Australia.</p></caption><graphic xmlns:xlink="http://www.w3.org/1999/xlink" xlink:href="zookeys-410-121-g004.jpg" position="float" orientation="portrait" xlink:type="simple"/></fig></tp:treatment-sec><ref-list><ref id="B15"><mixed-citation xmlns:xlink="http://www.w3.org/1999/xlink" xlink:type="simple"><person-group><name name-style="western"><surname>Main</surname><given-names>BY</given-names></name><name name-style="western"><surname>Sampey</surname><given-names>A</given-names></name><name name-style="western"><surname>West</surname><given-names>PLJ</given-names></name></person-group> (<year>2000</year>) <article-title>Mygalomorph spiders of the southern Carnarvon Basin, Western Australia.</article-title><source>Records of the Western Australian Museum, Supplement</source><volume>61</volume>: <fpage>281</fpage>-<lpage>293</lpage>.</mixed-citation></ref><ref id="B3"><mixed-citation xmlns:xlink="http://www.w3.org/1999/xlink" xlink:type="simple"><person-group><name name-style="western"><surname>Burbidge</surname><given-names>AH</given-names></name><name name-style="western"><surname>Harvey</surname><given-names>MS</given-names></name><name name-style="western"><surname>McKenzie</surname><given-names>NL</given-names></name></person-group> (<role>Eds</role>) (<year>2000</year>) <article-title>Biodiversity of the southern Carnarvon Basin.</article-title><source>Records of the Western Australian Museum</source>, <supplement>Supplement 61</supplement>: <size units="page">595 pp</size>.</mixed-citation></ref><ref id="B25"><mixed-citation xmlns:xlink="http://www.w3.org/1999/xlink" xlink:type="simple"><person-group><name name-style="western"><surname>Wyrwoll</surname><given-names>K-H</given-names></name><name name-style="western"><surname>Stoneman</surname><given-names>T</given-names></name><name name-style="western"><surname>Elliott</surname><given-names>G</given-names></name><name name-style="western"><surname>Sandercock</surname><given-names>P</given-names></name></person-group> (<year>2000</year>) <article-title>The geoecological setting of the study area: geology, geomorphology and soils.</article-title><source>Records of the Western Australian Museum, Supplement</source><volume>61</volume>: <fpage>29</fpage>-<lpage>75</lpage>.</mixed-citation></ref></ref-list></tp:taxon-treatment>
